# Supplementary material for: Clusters in Infant Environmental Factors Influence School-Age Children’s Vegetable Preferences in Japan
Source: Nutrients. 2024 Apr 6;16(7):1080. doi: 10.3390/nu16071080 (PMC11013265; doi:10.3390/nu16071080)
Supplement: Supplementary file 1 [file nutrients-16-01080-s001.zip]

Archive with 1 entries (1 files):
- nutrients-2888122-supplementary.xlsx
