# Supplementary material for: Clusters in Infant Environmental Factors Influence School-Age Children’s Vegetable Preferences in Japan
Source: Nutrients. 2024 Apr 6;16(7):1080. doi: 10.3390/nu16071080 (PMC11013265; doi:10.3390/nu16071080)
Supplement: Supplementary file 1 [file nutrients-16-01080-s001.zip › nutrients-2888122-supplementary.xlsx]

## Sheet: Supplementary Table 1
	Supplementary Table S1. List of questions on environmental factors at age 0-5 years
	When your child was 0-5 years-old, the kitchen in your home was naturally visible from where your child was usually located.
	At the preschool your child attended, the kitchen was in a location that was naturally visible to your child.
	When your child was 0-5 years-old, the main cook in your household liked to cook.
	When your child was 0-5 years-old, cooking was a daily activity in your household.
	When your child was 0-5 years-old, your family routinely ate out with your child.
	When your child was 0-5 years-old, your child routinely saw someone in your household cooking.
	When your child was 0-5 years-old, your child routinely smelled the cooking.
	When your child was 0-5 years-old, your child routinely heard the sounds of cooking.
	When your child was 0-5 years-old, your household gave your child the opportunity to see the cooking process.
	When your child was 0-5 years-old, the primary cook in your household communicated with your child while cooking with a smile.
	When your child was 0-5 years-old, the primary cook in your household had an unpleasant attitude toward your child while cooking, such as being angry or irritated.
	When your child was 0-5 years-old, the primary cook in your household ignored your child when he/she spoke to you while you were cooking.
	At the preschool your child attended, your child assisted with the cooking.
	When your child was 0-5 years-old, your family actively wanted your child to help with the cooking.
	When your child was 0-5 years-old, your household had your child help with cooking almost every week.
	When your child was 0-5 years-old, your household often had your child help with the vegetables themselves (e.g., preparing, peeling, etc.).
	When your child was 0-5 years-old, your child had more opportunities to touch the vegetables before cooking.
	When your child was 0-5 years-old, your child had many opportunities to see vegetables before cooking.
	When your child was 0-5 years-old, your household members praised your child while cooking.
	When your child was 0-5 years-old, your family sometimes forced your child to help with cooking.
	When your child was 0-5 years-old, your household members expressed appreciation to your child when cooking with him or her.
	When your child was 0-5 years-old, your household members verbally explained about vegetables when your child was helping you cook.
	At the preschool your child attended, there were efforts to let your child experience the taste of the ingredients, like serving steamed vegetables as they were.
	When your child was 0-5 years-old, your family placed importance on letting your child experience the taste of the ingredients.
	When your child was 0-5 years-old, the main cook in your household liked to eat vegetables.
	When your child was 0-5 years-old, your household served boiled, steamed, or raw vegetables as is (no dressing, salt, etc.).
	When your child was 0-5 years-old, your household served boiled, steamed, or raw vegetables as is (with dressing, salt, etc.).
	When your child was 0-5 years-old, your household praised your child when he/she ate vegetables.
	When your child was 0-5 years-old, you praised your child when he/she tried foods that he/she did not like.
	When your child was 0-5 years-old, your family ate vegetables with relish during meals with your child.
	When your child was 0-5 years-old, your child routinely ate alone.
	When your child was 0-5 years-old, your family smiled and talked with your child during meals.
	When your child was 0-5 years-old, your family warned your child if he or she left food behind.
	When your child was 0-5 years-old, your family verbally described the taste and texture of vegetables.
	When your child was 0-5 years-old, your family was aware of nutritionally balanced meals (colorful meals).
	When your child was 0-5 years-old, your household was conscious of providing vegetables to your child.
	When your child was 0-5 years-old, vegetables were on the table every day in your household.
	When your child was 0-5 years-old, your household served a large variety of vegetables at each meal.
	When your child was 0-5 years-old, your family had a variety of menu items on the table.
	At your child's preschool, they were engaged in cultivation activities, growing vegetables from seedlings.
	At the preschool that the child attended, there was an event where the child went to experience harvesting vegetables (e.g., potato picking).
	When your child was 0-5 years-old, you liked growing vegetables.
	When your child was 0-5 years-old, you grew vegetables in your house.
	When your child was 0-5 years-old, your family grew vegetables from seedlings with your child every year.
	When your child was 0-5 years-old, your child had a successful vegetable growing experience.
	When your child was 0-5 years-old, your household went to a vegetable harvesting experience (e.g. potato picking) every year.
	When your child was 0-5 years-old, your family grew vegetables while communicating with your child about the growth and changes of the plants.
	At the preschool your child attended, there were games using vegetables (vegetable stamps, etc.).
	When your child was 0-5 years-old, you focused on familiarizing your child with vegetables in situations other than eating.
	When your child was 0-5 years-old, your family played with vegetables for purposes other than eating, like stamping vegetables or making crafts with vegetable scraps.
	When your child was 0-5 years-old, your child imitated cooking with play-doh.
	When your child was 0-5 years-old, your household engaged in hands-on cooking or growing vegetables with family, siblings, or friends.
	The preschool your child attended focused on nutrition education.
	When your child was 0-5 years-old, you made a conscious effort to have a positive attitude when interacting with your child, like praising him or her.
	When your child was 0-5 years-old, you always tried to be responsive (not ignore) to your child.
	When your child was 0-5 years-old, you tried not to show your frustration toward your child.
	When your child was 0-5 years-old, you were conscious of expressing gratitude to your child on a daily basis.
	When your child was 0-5 years-old, you were conscious of explaining things politely to your child.

## Sheet: Supplementary Table 2
	Supplementary Table S2. Exploratory factor analysis of environmental factors of children aged 0-5 years
		F1	F2	F3	F4	F5	F6	F7	F8	F9	F10	F11	F12
	Vegetable cultivation and harvesting experience
	When your child was 0-5 years-old, you grew vegetables in your house.	1.00203
	When your child was 0-5 years-old, your family grew vegetables from seedlings with your child every year.	0.996712
	When your child was 0-5 years-old, your family grew vegetables while communicating with your child about the growth and changes of the plants.	0.939925
	When your child was 0-5 years-old, your child had a successful vegetable growing experience.	0.835443
	When your child was 0-5 years-old, your household engaged in hands-on cooking or growing vegetables with family, siblings, or friends.	0.62005
	When your child was 0-5 years-old, you liked growing vegetables.	0.549172
	When your child was 0-5 years-old, your household went to a vegetable harvesting experience (e.g. potato picking) every year.	0.533793
	Environment in which cooking is experienced on a daily basis through visual, auditory, and olfactory senses
	When your child was 0-5 years-old, your child routinely heard the sounds of cooking.		1.04635
	When your child was 0-5 years-old, your child routinely smelled the cooking.		1.01655
	When your child was 0-5 years-old, your child routinely saw someone in your household cooking.		0.926565
	When your child was 0-5 years-old, cooking was a daily activity in your household.		0.827829
	When your child was 0-5 years-old, the kitchen in your home was naturally visible from where your child was usually located.		0.550453
	Balanced meals with vegetable awareness
	When your child was 0-5 years-old, your household served a large variety of vegetables at each meal.			0.892051
	When your child was 0-5 years-old, your family was aware of nutritionally balanced meals (colorful meals).			0.825528
	When your child was 0-5 years-old, your family had a variety of menu items on the table.			0.824945
	When your child was 0-5 years-old, vegetables were on the table every day in your household.			0.792861
	When your child was 0-5 years-old, your household was conscious of providing vegetables to your child.			0.678864
	Opportunities to be involved in cooking from vegetable preparation
	When your child was 0-5 years-old, your household often had your child help with the vegetables themselves (e.g., preparing, peeling, etc.).				0.888608
	When your child was 0-5 years-old, your child had more opportunities to touch the vegetables before cooking.				0.759305
	When your child was 0-5 years-old, your household had your child help with cooking almost every week.				0.729132
	When your child was 0-5 years-old, your family actively wanted your child to help with the cooking.				0.655839
	When your child was 0-5 years-old, your child had many opportunities to see vegetables before cooking.				0.569326
	Positive family attitudes during meals
	When your child was 0-5 years-old, you praised your child when he/she tried foods that he/she did not like.					0.879111
	When your child was 0-5 years-old, your household praised your child when he/she ate vegetables.					0.790873
	When your child was 0-5 years-old, your family ate vegetables with relish during meals with your child.					0.707764
	When your child was 0-5 years-old, your family smiled and talked with your child during meals.					0.680029
	When your child was 0-5 years-old, the main cook in your household liked to eat vegetables.					0.365804
	When your child was 0-5 years-old, your household served boiled, steamed, or raw vegetables as is (with dressing, salt, etc.).					0.322425
	Nutrition education experience at preschool
	When your child was 0-5 years-old, you were conscious of explaining things politely to your child.						0.687672
	When your child was 0-5 years-old, you were conscious of expressing gratitude to your child on a daily basis.						0.652562
	When your child was 0-5 years-old, you made a conscious effort to have a positive attitude when interacting with your child, like praising him or her.						0.610615
	When your child was 0-5 years-old, you always tried to be responsive (not ignore) to your child.						0.525791
	When your child was 0-5 years-old, you tried not to show your frustration toward your child.						0.464142
	Positive attitude in daily life
	At the preschool your child attended, there were efforts to let your child experience the taste of the ingredients, like serving steamed vegetables as they were.							0.734564
	The preschool your child attended focused on nutrition education.							0.727986
	At the preschool your child attended, your child assisted with the cooking.							0.51954
	At the preschool your child attended, the kitchen was in a location that was naturally visible to your child.							0.466975
	At your child's preschool, they were engaged in cultivation activities, growing vegetables from seedlings.							0.443157
	Positive attitude toward children when helping
	When your child was 0-5 years-old, your household members expressed appreciation to your child when cooking with him or her.								0.785384
	When your child was 0-5 years-old, your household members praised your child while cooking.								0.630426
	When your child was 0-5 years-old, your household members verbally explained about vegetables when your child was helping you cook.								0.532186		0.322534
	Experiencing the taste of vegetables
	When your child was 0-5 years-old, you focused on familiarizing your child with vegetables in situations other than eating.									0.698296
	At the preschool your child attended, there were games using vegetables (vegetable stamps, etc.).									0.649408
	When your child was 0-5 years-old, your family played with vegetables for purposes other than eating, like stamping vegetables or making crafts with vegetable scraps.									0.621883
	Experience tasting vegetables
	When your child was 0-5 years-old, your family placed importance on letting your child experience the taste of the ingredients.										0.680325
	When your child was 0-5 years-old, your household served boiled, steamed, or raw vegetables as is (no dressing, salt, etc.).										0.536967
	When your child was 0-5 years-old, your family verbally described the taste and texture of vegetables.										0.38491
	Positive encouragement of children when cooking
	When your child was 0-5 years-old, the primary cook in your household communicated with your child while cooking with a smile.											0.634612
	When your child was 0-5 years-old, your household gave your child the opportunity to see the cooking process.		0.383115		0.300952							0.446496
	When your child was 0-5 years-old, the main cook in your household liked to cook.											0.379706
	Negative attitude toward children when cooking
	When your child was 0-5 years-old, the primary cook in your household had an unpleasant attitude toward your child while cooking, such as being angry or irritated.												0.831405
	When your child was 0-5 years-old, the primary cook in your household ignored your child when he/she spoke to you while you were cooking.												0.620504
	a Only factor loadings above 0.3 are included.
